# Supplementary material for: Optimising Hollow-Structured Silicon Nanoparticles for Lithium-Ion Batteries
Source: Materials (Basel). 2023 Aug 28;16(17):5884. doi: 10.3390/ma16175884 (PMC10488427; doi:10.3390/ma16175884)
Supplement: Supplementary file 1 [file materials-16-05884-s001.zip]

Archive with 1 entries (1 files):
- materials-2535213-supplementary.pdf
